# Supplementary material for: Neuronopathic Gaucher disease models reveal defects in cell growth promoted by Hippo pathway activation
Source: Commun Biol. 2023 Apr 19;6:431. doi: 10.1038/s42003-023-04813-2 (PMC10115838; doi:10.1038/s42003-023-04813-2)
Supplement: Supplementary file 4 — Supplementary Data 1 [file 42003_2023_4813_MOESM4_ESM.xlsx]

## Sheet: Figure 1
Fig 1a
day 3			day 7			day 15			day 20
GBA KO	GBA KO-GBA>Gal4	CTRL	GBA KO	GBA KO-GBA>Gal4	CTRL	GBA KO	GBA KO-GBA>Gal4	CTRL	GBA KO	GBA KO-GBA>Gal4	CTRL
79	100	94	69	86	89	40	82	56	21	5	73
77	95	95	73	81	100	35	82	53	22	0	83
76	95	100	62	81	100	7	84	75	17	0	77
88	95	100	64	86	100	31	84	72	11	5	69
81	87	100	50	85	100	15	78	82	20	0	79
57	88	100	59	86	100	21	83	82	22	0	100
67	70	100	65	87	100	35	78	83	24	0	91
82	87	100	64	80	96	29	88	71	21	0	100
78	84	100	53	86	96	38	78	58	11	0	93
75	86	100	72	69	100	21	76	78	0	72	40
64	96	100	80	89	96	47	80	67	6	69	47
76	90	100	69	76	100	14	76	78	6	83	44
82	100	100	54	75	100	38	76	88	7	68	74
69	88	94	64	84	100	33	81	100	0	39	71
94	90	100	79	75	100	56	86	89	6	47	75
88	100	95	72	75	100	21	77	100	24	47	74
94	96	100	69	64	100	23	85	100	0	67	68
93	87	100	59	76	96	15	86	100	0	44	62
88	88	100	76	85	92	44	77	100	13	26	67
82	100	100	81	73	100	44	75	100	0	33	33
88	90	91	71	88	91	27	79	100	13	47	23
81	91	100	53	96	83	41	73	100	29	29	31
89	91	100	60	100	92	17	65	100	7	52	47
95	96	100	72	91	96	29	83	92	8	36	57
89	100	100	77	100	96	11	65	100	21	9	59
84	100	100	81	84	96	33	45	100	31	19	29
88	100	100	65	91	96	17	65	100	14	20	50
95	100	100	67	92	91	21	63	92	20	24	43
94	87	100	78	96	96	25	55	100	25	25	80
88	71	100	65	96	92	25	48	100	0	14	86
90	80	100	71	96	91	27	40	94	4	38	100
95	55	100	67	96	91	20	22	90	0	55	100
100	81	100	50	95	95	45	15	86	8	24	100
95	81	100	56	91	91	36	36	83	4	36	100
100	87	100	53	87	95	27	17	85	4	35	75
95	63	100	75	96	86	29	23	91	4	41	100
95	76	100	57	90	96	27	18	90	0	30	100
90	87	100	63	87	91	46	4	95	4	25	100
100	63	100	71	96	91	29	13	96	0	30	83
95	92	93	73	95	91	6	17	89	12	19	79
67	96	100	56	95	68	11	59	88	13	53	58
76	96	93	76	91	74	6	75	94	17	25	61
83	92	87	63	91	81	13	57	100	27	31	75
94	88	80	76	87	75	11	31	94	20	30	83
83	100	88	50	91	88	18	63	100	18	40	77
84	91	73	50	91	78	14	47	94	29	28	80
94	92	86	80	95	83	27	50	100	29	28	79
82	88	86	53	86	83	19	47	100	31	28	72
83	91	87	53	91	82	31	50	67	22	11	75
89	95	75	61	96	80	35	47	94	31	42	79
100	88	85	80	96	90	42	71	75	33	27	85
88	92	90	69	96	95	50	77	88	21	40	89
94	92	89	69	96	95	33	69	79	23	20	81
84	82	86	65	92	91	33	47	82	24	18	75
94	92	86	61	96	95	16	54	80	6	23	87
100	91	86	67	95	100	42	46	88	44	39	85
89	92	89	75	92	95	30	69	79	13	29	78
100	92	90	65	87	95	42	47	82	28	29	85
100	91	83	85	83		41	53	46	14	41
77	65	100	52	88		21	40	57	10
65	65	94	75	75		25	67	48	10
65	48	100	62	69		30	38	57	11
48	76	94	62	75		22	50	54	9
76	48	100	47	63		16	62	57	17
48	78	100	55	71		24	33	67	10
75	68	100	44	59		21	25	48	14
78	75	100	50	70		20	33	54	5
68		94	60	50		10	38	58	21
		95		56			27
		86
		91
		95
		90
		91
		86
		90
		90
		94
Fig 1b
	CTRL		GBA KO-GBA>Gal4		GBA KO
	days	dead	days	dead	days	dead
	10	1	10	1	10	1
	10	1	10	1	10	1
	10	1	10	1	10	1
	10	1	10	1	10	1
	10	1	10	1	10	1
	10	1	10	1	10	1
	10	1	10	1	10	1
	10	1	10	1	10	1
	10	1	10	1	10	1
	10	1	10	1	10	1
	10	1	10	1	10	1
	10	1	10	1	10	1
	15	1	10	1	10	1
	15	1	10	1	10	1
	15	1	10	1	15	1
	15	1	10	1	15	1
	15	1	10	1	15	1
	15	1	10	1	15	1
	15	1	10	1	15	1
	20	1	10	1	15	1
	20	1	10	1	15	1
	20	1	10	1	15	1
	20	1	10	1	15	1
	25	1	10	1	15	1
	25	1	10	1	15	1
	25	1	10	1	15	1
	25	1	10	1	15	1
	25	1	10	1	15	1
	25	1	10	1	15	1
	30	1	15	1	15	1
	30	1	15	1	15	1
	30	1	15	1	15	1
	30	1	15	1	15	1
	35	1	15	1	15	1
	35	1	15	1	15	1
	35	1	15	1	15	1
	35	1	15	1	15	1
	35	1	15	1	15	1
	35	1	15	1	15	1
	35	1	15	1	20	1
	35	1	15	1	20	1
	40	1	15	1	20	1
	40	1	15	1	20	1
	40	1	15	1	20	1
	40	1	15	1	20	1
	40	1	15	1	20	1
	40	1	15	1	20	1
	40	1	15	1	20	1
	40	1	15	1	20	1
	40	1	15	1	20	1
	45	1	15	1	20	1
	45	1	15	1	20	1
	45	1	15	1	20	1
	45	1	15	1	20	1
	45	1	15	1	20	1
	45	1	15	1	25	1
	45	1	15	1	25	1
	45	1	15	1	25	1
	45	1	15	1	25	1
	45	1	15	1	25	1
	45	1	15	1	25	1
	45	1	15	1	25	1
	45	1	15	1	25	1
	50	1	15	1	25	1
	50	1	15	1	25	1
	50	1	15	1	25	1
	50	1	15	1	25	1
	50	1	15	1	25	1
	50	1	15	1	25	1
	50	1	15	1	25	1
	50	1	15	1	25	1
	50	1	20	1	25	1
	50	1	20	1	25	1
	50	1	20	1	25	1
	50	1	20	1	25	1
	50	1	20	1	25	1
	50	1	20	1	25	1
	50	1	20	1	25	1
	50	1	20	1	25	1
	55	1	20	1	25	1
	55	1	20	1	25	1
	55	1	20	1	25	1
	55	1	20	1	25	1
	55	1	20	1	25	1
	55	1	20	1	25	1
	55	1	20	1	25	1
	55	1	20	1	25	1
	55	1	20	1	25	1
	55	1	20	1	25	1
	55	1	25	1	25	1
	55	1	25	1	25	1
	55	1	25	1	30	1
	55	1	25	1	30	1
	55	1	25	1	30	1
	55	1	25	1	30	1
	55	1	25	1	30	1
	55	1	25	1	30	1
	55	1	25	1	30	1
	60	1	25	1	30	1
	60	1	25	1	30	1
	60	1	25	1	30	1
	60	1	25	1	30	1
	60	1	25	1	30	1
	60	1	25	1	30	1
	60	1	25	1	30	1
	60	1	25	1	30	1
	60	1	25	1	30	1
	60	1	25	1	30	1
	60	1	25	1	30	1
	60	1	25	1	35	1
	60	1	25	1	35	1
	60	1	25	1	35	1
	60	1	25	1	35	1
	60	1	25	1	35	1
	60	1	25	1	35	1
	65	1	25	1	35	1
	65	1	25	1	35	1
	65	1	25	1	35	1
	65	1	25	1	35	1
	65	1	25	1	35	1
	65	1	25	1	35	1
	65	1	25	1	25	1
	65	1	25	1	35	1
	65	1	25	1	35	1
	65	1	25	1	35	1
	65	1	25	1	35	1
	65	1	25	1	35	1
	65	1	25	1	35	1
	65	1	25	1	35	1
	65	1	25	1	35	1
	65	1	25	1	35	1
	65	1	25	1	35	1
	65	1	25	1	35	1
	65	1	25	1	35	1
	65	1	25	1	35	1
	65	1	25	1	35	1
	65	1	25	1	35	1
	65	1	25	1	35	1
	65	1	25	1	35	1
	65	1	30	1	35	1
	65	1	30	1	40	1
	65	1	30	1	40	1
	65	1	30	1	40	1
	65	1	30	1	40	1
	65	1	30	1	40	1
	65	1	30	1	40	1
	65	1	30	1	40	1
	65	1	30	1	40	1
	65	1	30	1	40	1
	65	1	30	1	40	1
	65	1	30	1	40	1
	65	1	30	1	40	1
	70	1	30	1	40	1
	70	1	30	1	40	1
	70	1	30	1	40	1
	70	1	30	1	40	1
	70	1	30	1	40	1
	70	1	30	1	40	1
	70	1	30	1	40	1
	70	1	30	1	40	1
	70	1	30	1	40	1
	70	1	30	1	40	1
	70	1	30	1	40	1
	70	1	30	1	40	1
	70	1	30	1	40	1
	70	1	30	1	40	1
	70	1	30	1	40	1
	70	1	30	1	40	1
	70	1	30	1	40	1
	70	1	30	1	40	1
	70	1	30	1	40	1
	70	1	30	1	40	1
	70	1	30	1	40	1
	70	1	30	1	40	1
	70	1	30	1	40	1
	70	1	30	1	40	1
	70	1	30	1	40	1
	70	1	30	1	40	1
	70	1	30	1	40	1
	70	1	30	1	40	1
	70	1	30	1	40	1
	70	1	30	1	40	1
	70	1	30	1	40	1
	70	1	30	1	40	1
	70	1	30	1	40	1
	70	1	30	1	40	1
	70	1	30	1	40	1
	70	1	30	1	45	1
	70	1	30	1	45	1
	70	1	30	1	45	1
	70	1	30	1	45	1
	75	1	30	1	30	1
	75	1	30	1	45	1
	75	1	30	1	45	1
	75	1	30	1	45	1
	75	1	30	1	45	1
	75	1	30	1	45	1
	75	1	30	1	45	1
	75	1	30	1	45	1
	75	1	30	1	45	1
	75	1	30	1	45	1
	75	1	30	1	45	1
	75	1	30	1	45	1
	75	1	30	1	45	1
	75	1	30	1	45	1
	75	1	30	1	45	1
	75	1	30	1	45	1
	75	1	30	1	45	1
	75	1	30	1	45	1
	75	1	30	1	45	1
	75	1	30	1	45	1
	75	1	30	1	45	1
	75	1	30	1	45	1
	75	1	30	1	45	1
	75	1	30	1	45	1
	75	1	30	1	45	1
	75	1	30	1	45	1
	75	1	30	1	45	1
	75	1	30	1	45	1
	75	1	30	1	45	1
	75	1	30	1	45	1
	75	1	30	1	45	1
	75	1	30	1	45	1
	75	1	30	1	45	1
	75	1	30	1	45	1
	75	1	35	1	45	1
	80	1	35	1	45	1
	80	1	35	1	45	1
	80	1	35	1	45	1
	80	1	35	1	45	1
	80	1	35	1	45	1
	80	1	35	1	50	1
	80	1	35	1	50	1
	80	1	35	1	50	1
	80	1	35	1	50	1
	80	1	35	1	50	1
	80	1	35	1	50	1
	80	1	35	1	50	1
	80	1	35	1	50	1
	80	1	35	1	50	1
	80	1	35	1	50	1
	80	1	35	1	50	1
	80	1	35	1	50	1
	80	1	35	1	50	1
	80	1	35	1	50	1
	80	1	35	1	50	1
	80	1	35	1	50	1
	80	1	35	1	50	1
	80	1	35	1	50	1
	80	1	35	1	50	1
	80	1	35	1	50	1
	80	1	35	1	50	1
	80	1	35	1	50	1
	80	1	35	1	50	1
	80	1	35	1	50	1
	80	1	35	1	50	1
	80	1	35	1	50	1
	80	1	35	1	50	1
	80	1	35	1	50	1
	80	1	35	1	50	1
	80	1	35	1	50	1
	80	1	35	1	50	1
	85	1	35	1	50	1
	85	1	35	1	50	1
	85	1	35	1	50	1
	85	1	35	1	50	1
	85	1	35	1	50	1
	85	1	35	1	50	1
	85	1	35	1	50	1
	85	1	35	1	50	1
	85	1	35	1	50	1
	85	1	35	1	50	1
	85	1	35	1	50	1
	85	1	35	1	50	1
	85	1	35	1	50	1
	85	1	35	1	50	1
	85	1	35	1	50	1
	85	1	35	1	50	1
	85	1	35	1	50	1
	85	1	35	1	55	1
	85	1	35	1	55	1
	90	1	35	1	55	1
	90	1	35	1	55	1
	90	1	35	1	55	1
	90	1	35	1	55	1
	90	1	35	1	55	1
	90	1	35	1	55	1
	90	1	35	1	55	1
	90	1	35	1	55	1
	90	1	35	1	55	1
	90	1	35	1	55	1
	90	1	35	1	55	1
	90	1	40	1	55	1
	95	1	40	1	55	1
	95	1	40	1	55	1
	95	1	40	1	60	1
	95	1	40	1	60	1
	95	1	40	1	60	1
	95	1	40	1	60	1
	100	1	40	1	60	1
Fig 1d
	Luc-RNAi										GBA-RNAi,GBA-KO
7	782554	901680	1619733	868626	2123363	1780482	1565695	1741727	1963907	2752457	769724	745008	1534026	1094285	981551	1400083	1181066	1128888	1153704	672708
35	1472683	1619988	1611708	1599188	1983295	1538998	2079363	1740779	2233057	1483710	1443107	1824392	1253712	1049567	1456979	976933	983534	856832
65	1406465	1753429	1137379	748097	934980	1325831					453046	566441	375074	393142	562010	793653	291283	330404

## Sheet: Figure 2
Fig 2b
Luc-RNAi	GBA-RNAi
56.5	125.5
66	76
66.5	96
72.5	81.5
66	91.5
65	126.5
75.5	141.5
Fig 2c
CTRL	GBA-KO,GBA>Gal4
4284.6	1882.5
4848.8	2693.4
3207.4	2341.8
2302	3217.5
2576	4425
2601.2	2023.3
3908	1357.2
4686.2	1665.3
4770.4	1902.5
3611.6	1323.6
3791.8	1877.5
3467.4	1393.6
4085.3	2125.1
3321	2603.4
3377.8	1790.3
3325.8	2408.1
2997.3	3404.9
2540.5	2379.8
3693.1	2230.1
4164.5	1800.5
2990.3	2252.3
2769.1	1874.3
3652.1	2089.3
4079.8	2402.6
4459.9	2324.9
2591.2	2203.4
4455.8	2215.1
4170.6	1394.9
3109.7	1720.4
3144.3	2433.6
3366.75	2363.2
4626	2501.5
Fig 2d
CTRL	GBA-KO,GBA>Gal4
333265	46309
344478	29605
156653	30232
324226	11590.9
155953	54503.3
	140078
Fig 2e
CTRL	GBA-KO,GBA>Gal4
97590	82145
55944	232092
94405	200073
	225645

## Sheet: Figure 3
Fig 3a
	CTRL					CTRL + CBE					GD-1			GD-2 GC				GD-2				GD-3
day 3	1.57767	0.485437	1.20752	1.09223	0.637136	1.09223	0.364078	0.879854	1.09223	0.303398	0.546117	0.364078	0.242718	1.23529	0.470588	0.470588	1.82353	0.705882	0.470588	0.529412	1.11765	0.195652	0.392646	0.670807
day 6	2.91262	1.57767	1.94175	2.15413	2.79126	1.69903	1.09223	1.36529	1.79005	1.94175	2.9733	0.728155	1.27427	5.64706	3.29412	2.29412	4.05882	4.58824	2.58824	2.17647	4.05882	3.18634	3.01863	2.75
day 9	5.58252	6.06796	4.42961	3.5801	4.55097	2.79126	4.49029	3.2767	2.54854	3.94417	4.36893	1.69903	1.94175	6.35294	5.94353	6.94118		4.23529	5.47059	4.94118		4.71662	3.94099	4.134
Fig 3b
CTRL	CTRL + CBE	GD-1	GD-3
97.95	83.17	95.2	89.13
108.82	78.11	85.57	88.4
102.69	51.11	97.06	89.68
96.54	53.68	93.46
Fig 3c
CTRL	CTRL + CBE	GD-1	GD-2 GC	GD-2
11.5	15.2	25.1	16.4	25.5
19.2	19	14.5	17.96	22.6
20.2	22.7	14.7	16.35	25.2
			25	24.5
Fig 3d
CTRL	CTRL + CBE	GD-1	GD-3
1.72143	3.598	2.20781	2.84781
1.75473	3.39217	2.73098	2.492
2.10532	3.00363	2.58795	1.70397

## Sheet: Figure 4
Fig 4a
CTGF						CYR61
CTRL	CTRL + CBE	GD-1	GD-2 GC	GD-2	GD-3	CTRL	CTRL + CBE	GD-1	GD-2 GC	GD-2	GD-3
1.311	0.496	0.364	0.76	0.68	0.613746	1.123	0.668	0.613	0.779	0.61	0.870551
1.179	0.334	0.304	0.83	0.218	0.895468	1.051	1.174	0.513	0.832	1.119	0.448844
0.872	0.343	0.368	1.054	0.126	0.789	0.946	1.271	0.621	0.925	0.604	0.757483
0.797	1.182	0.477	1.423	0.253		1.026	0.653	0.895025	1.488	0.806
1.091	1.094	0.191	1.494	0.218		0.937	0.44	0.519	1.574	1.032
0.881	1.175	0.354	0.926	0.287		1.282	0.452	0.981	1.691	0.881
0.916	0.762	0.484	1.358	0.25		0.832	0.966	0.769	1.653	0.89
0.925	0.744	0.809843	1.138	0.338		0.841	0.943	0.992601	1.051	0.328
1.06659	0.87843	0.7375	0.978	0.295		1.34723	1.15669	0.903932	1.04	0.988
			0.968	0.599036					1.58478	0.843398
			1.12172	0.41343					0.922925	0.582079
Fig 4b
CTGF						CYR61
CTRL	CTRL + CBE	GD-1	GD-2 GC	GD-2	GD-3	CTRL	CTRL + CBE	GD-1	GD-2 GC	GD-2	GD-3
1.581	1.252	0.333	0.573	0.115	0.746993	1.18	0.908	0.239	1.71812	1.07239	0.818375
1.005	1.01	0.417	1.396	0.047	0.74312	0.973	0.958	0.3	1.725	0.213	0.82264
1.946	0.699	0.446	0.902	0.075	0.769326	1.505	1.465	0.321	1.115	0.342	0.847235
1.026	0.554	0.297	0.578	0.12		1.443	0.579	0.644	1.178	0.676
1.15	0.805	0.427	0.528	0.084		0.761	0.459	0.947	1.084	0.476
0.899	0.404	0.255	0.498	0.09		1.712	1.335	0.883	1.029	0.512
0.625971	1.15202	0.175	1.344	1.162		1.21069	0.688168	0.795996	1.60306	0.597013
1.05458	0.672062	0.68976	1.008	0.851		0.718636	1.17963	0.442372
1.04729	0.85362	1.24114				1.20233	0.874078	1.17351
Fig 4c
CTRL	CTRL + CBE	GD-1	GD-3	GD-2 GC	GD-2
1.57089	2.12741	4.46906	1.33757	0.85124	0.491478
0.294244	0.406832	2.46145	2.87372	1.50357	2.427
0.720013	0.514245	1.31902		2.04569	1.41838
0.669414	0.943783	1.8484		0.98869	3.91409
0.31636	1.07184	1.00811
Fig 4d
CTRL	CTRL + CBE	GD-1	GD-3
0.63382	0.759377	1.62462	3.03312
1.40675	1.5338	2.72027	2.51002
1.21857	2.84582	2.28287
1.21798	1.9159	3.08789
Fig 4e
CTRL	CTRL + CBE	GD-1	GD-2 GC	GD-2	GD3
39.825	43.57	45.711	43.898	31.598	39.56
41.965	43.3	43.437	43.298	39.597	49.28
38.114	41.47	45.466	56.22	34.03	42.09
40.113	29.99	43.711	58.093	27.876	47.21
43.826	59.85	44.84	40.747	43.908	37.08
58.958	52.606	33.671	57.776	53.638	48.12
55.62	47.163	42.379	55.149	55.109	61.71
52.659	41.046	37.297	64.829	55.747
58.623	35.831	38.067	62.554	50.174
48.801	48.801	34.981	55.086	50.874
67.08	50.05	47.503
67.98	45.64	40.591
55.26	48.23	29.122
57.28	56.97	56.917
56.56	48.84	60.052
59.21	40.74	46.102
58.83	50.05	53.189
		50.51
		41.23
		51.62
Fig 4f
CTRL	CTRL + CBE	GD-1	GD-2 GC	GD-2	GD3
51.99	33.96	41.74	54.05	38.66	54.34
53.1	32.44	38.08	57.65	49.07	54.97
54.92	60.35	38.28	58.6	51.11	45.63
51.44	63.26	35.98	48.37	50.14	48.81
55.71	42.43	36.81	51.46	39.94	51.47
49.2	41.25	49.32			44.69
50.54	38.97	46.62			45.98
59.09	44.81	52.94
54.31	39.14	53.51
50.02	36	51.85
53.83		44
Fig 4g
CYR61		CTGF
CTRL	VP 0.5uM	CTRL	VP 0.5uM
1.02101	0.974905	1.10477	0.722173
1.10957	0.880666	1.2006	0.652364
1.06	0.92
Fig 4h
	CTRL		CTRL + CBE		GD-1		GD-3
UT	94.7397	105.26	80.4511	75.5553	92.081	82.7706	86.2086	85.5072
VP 0.5 uM	78.4112	61.913	46.7487	55.6236	50.8973	47.2576	56.9621	48.9537

## Sheet: Figure 5
Fig 5a
exp				dMyc				vein				dIAP				Dally
CTRL	GBA-KO,GBA>Gal4	Hpo-KD;GBA-KO,GBA>Gal4	Hpo-KD,GBA>Gal4	CTRL	GBA-KO,GBA>Gal4	Hpo-KD;GBA-KO,GBA>Gal4	Hpo-KD,GBA>Gal4	CTRL	GBA-KO,GBA>Gal4	Hpo-KD;GBA-KO,GBA>Gal4	Hpo-KD,GBA>Gal4	CTRL	GBA-KO,GBA>Gal4	Hpo-KD;GBA-KO,GBA>Gal4	Hpo-KD,GBA>Gal4	CTRL	GBA-KO,GBA>Gal4	Hpo-KD;GBA-KO,GBA>Gal4	Hpo-KD,GBA>Gal4
1.03	0.97	1.08	1.41258	2.103	0.814	1.502	1.45565	1.6	0.76	0.88	1.12117	1.912	0.489	0.784	1.08674	2.42	0.41	1.09	1.4323
1.07	0.99	1.13	0.65293	0.807	0.617	0.856089	1.83613	2.95024	0.58	2.4	1.41421	1.998	0.554	0.693	1.37078	0.24	0.15	1.48	1.1355
2.18	0.64	0.72	0.737987	0.874078	0.990228	1.23756	0.672839	1.88884	0.53065	1.09873	0.518231	1.636	1.28	0.743	0.502316	1.58	0.32	1.53	0.524858
2.27	0.65	0.76	1.1019	0.559612	0.753929	0.675175	0.760489	3.37721	0.40402	1.58832	0.58574	1.709	1.451	0.657	0.810378	0.69	0.27		0.593231
0.84	0.49	1.98	1.24545	1.20025	0.854607	1.00058		1.50351	0.474945	0.898651		0.905	0.74	1.172	1.0558	2.61	0.55
0.87	0.5	2.07						1.37	0.421421	1.33176		0.946	0.838	1.037	1.33176	0.4	0.1
												0.734	0.371	2.138	0.488016
												0.766	0.42	1.892	0.551589
Fig 5c
CTRL	GBA-KO,GBA>Gal4	Hpo-RNAi;GBA-KO,GBA>Gal4	Hpo-RNAi,GBA>Gal4
333265	46309	125642	238540
344478	29605	199531	87970.5
156653	30232	141160	28189.5
324226	11590.9	113965	197812
155953	114221	261921	127026
	165935	469225
	54503.3	312049
	40951.3	285194
	161104	57507.8
